# Supplementary material for: Longitudinal neurobehavioral profiles in children and young adults with PTEN hamartoma tumor syndrome and reliable methods for assessing neurobehavioral change
Source: J Neurodev Disord. 2023 Jan 14;15:3. doi: 10.1186/s11689-022-09468-4 (PMC9840250; doi:10.1186/s11689-022-09468-4)
Supplement: Supplementary file 3 — Additional file 3. [file 11689_2022_9468_MOESM3_ESM.xlsx]

## Sheet: RCIs-SRBs for PHTS - Ages 3-21
Regression equations in unoperated epilepsy sample
					a standard score							RED = DECLINE WITH 90% CONFIDENCE INTERVAL
Name					b t-score							PINK = DECLINE WITH 80% CONFIDENCE INTERVAL
Age (in years)					c raw score							DARK GREEN = IMPROVEMENT WITH 90% CONFIDENCE INTERVAL
Intellectual Disability (1=present, 2=absent)					d v-scale score							LIGHT GREEN = IMPROVEMENT WITH 80% CONFIDENCE INTERVAL
					* higher scores=greater problems/symptomatology
Stanford-Binet Intelligence Scales - Fifth Edition												RCI		SRB
	Time 1	SE est.	Constant	T1	Age	ID	Time 2	Predicted	Difference	Z-score		Difference		z-score
Full Scale IQa		9.938	4.255	0.929				4.255	-4.255	-0.428155		0		0
Verbal IQa		9.665	5.287	0.921				5.287	-5.287	-0.547025		0		0
Performance IQa		9.922	4.941	0.918				4.941	-4.941	-0.497984		0		0
Working Memorya		10.03	1.522	0.951				1.522	-1.522	-0.151745		0		0
Wecsler Scales (WPPSI-IV, WISC-V, or WAIS-IV)
	Time 1	SE est.	Constant	T1	Age	ID	Time 2	Predicted	Difference	Z-score		Difference		z-score
Processing Speed Indexa												0
Peabody Picture Vocabulary Test
	Time 1	SE est.	Constant	T1	Age	ID	Time 2	Predicted	Difference	Z-score		Difference		z-score
PPVT Total Scorea		10.18	3.351	0.899	0.574	-13.371		3.351	-3.351	-0.329175		0		0
Expressive Vocabulary Test
	Time 1	SE est.	Constant	T1	Age	ID	Time 2	Predicted	Difference	Z-score		Difference		z-score
EVT Total Scorea		7.152	4.144	0.967				4.144	-4.144	-0.579418		0		0
Behavior Rating Inventory of Exeuctive Function*
	Time 1	SE est.	Constant	T1	Age	ID	Time 2	Predicted	Difference	Z-score		Difference		z-score
Global Executive Compositeb												0
Behavioral Regulation Indexb												0
Inhibit†b												0
Shiftb												0
Emotional Controlb												0
Metacognition Indexb												0
Initiateb												0
Working Memoryb												0
Plan/Organizeb												0
Organization of Materialsb												0
Monitorb												0
Beery Visual-Motor Integration
	Time 1	SE est.	Constant	T1	Age	ID	Time 2	Predicted	Difference	Z-score		Difference		z-score
VMI Total Scorea		9.541	5.638	0.937				5.638	-5.638	-0.590923		0		0
Developmental Coordination Disorder Questionnaire
	Time 1	SE est.	Constant	T1	Age	ID	Time 2	Predicted	Difference	Z-score		Difference		z-score
DCDQ Total Scorec												0
Social Responsiveness Scale - Second Edition*
	Time 1	SE est.	Constant	T1	Age	ID	Time 2	Predicted	Difference	Z-score		Difference		z-score
SRS Total Scoreb		8.176	7.854	0.882				7.854	-7.854	-0.960616		0		0
Repeitive Behavior Scale - Revised*
	Time 1	SE est.	Constant	T1	Age	ID	Time 2	Predicted	Difference	Z-score		Difference		z-score
RBS Total Scoreb												0
Child Behavior Checklist*
	Time 1	SE est.	Constant	T1	Age	ID	Time 2	Predicted	Difference	Z-score		Difference		z-score
Externalizinga		7.16	10.268	0.798				10.268	-10.268	-1.43408		0		0
Internalizinga		6.456	7.993	0.872				7.993	-7.993	-1.23807		0		0
Total Scorea		5.872	6.303	0.891				6.303	-6.303	-1.0734		0		0
Short Sensory Profile
	Time 1	SE est.	Constant	T1	Age	ID	Time 2	Predicted	Difference	Z-score		Difference		z-score
Taste/Smell SensitivityC												0
Movement SensitivityC												0
Under-responsive/Seeks Sensationc												0
Auditory Filteringc												0
Low Energy/Weakc												0
Visual/Auditory Sensitivityc												0
Totalc												0
Vineland Adaptive Behavior Scale - Second Edition
	Time 1	SE est.	Constant	T1	Age	ID	Time 2	Predicted	Difference	Z-score		Difference		z-score
Communicationd		10.23	9.315	0.898				9.315	-9.315	-0.910557		0		0
Daily Living Skillsd		11.66	20.916	0.749				20.916	-20.916	-1.79383		0		0
Socializationd		11.84	44.082	0.609	-0.858	-14.359		44.082	-44.082	-3.72314		0		0
Adaptive Behavior Composited		9.618	19.141	0.759				19.141	-19.141	-1.99012		0		0
Externalizingd												0
Internalizingd												0
Receptived												0
Expressived												0
Writtend												0
Personald												0
Domesticd												0
Interpersonal Relationshipsd												0
Play and Leisure Timed												0
Coping Skillsd												0
